# Supplementary material for: Mechanistic Insights into the Reaction of Wulfenite with Aqueous Sodium Sulfide Solution and Its Industrial Implications
Source: Molecules. 2024 Nov 15;29(22):5404. doi: 10.3390/molecules29225404 (PMC11596832; doi:10.3390/molecules29225404)
Supplement: Supplementary file 1 [file molecules-29-05404-s001.zip]

Archive with 1 entries (1 files):
- molecules-3308380-supplementary.pdf
